# Supplementary material for: Extracellular vesicle miRNAs in breast milk of obese mothers
Source: Front Nutr. 2022 Oct 12;9:976886. doi: 10.3389/fnut.2022.976886 (PMC9597365; doi:10.3389/fnut.2022.976886)
Supplement: Supplementary file 1 [file Table_1.xlsx]

## Sheet: Sheet1
file name	batch	study ID	DOB	Age	Race	height in feet	height in inches	height inches	prepregnancy weight (lbs)	prepregnancy BMI	body weight before devliery (Ibs)	body weight changes during pregnancy	current weight (lbs)	current BMI	Parity	Gestation period (weeks)	Delivery type	Breast milk colllection date post delivary	direct breastfeeding (1=yes, 0=no)	bottled breastfeeding (1=yes, 0=no)	formula feeding (1=yes, 0=no)	Gestational diabetes (1=yes, 0=no)	Pre-eclampsia (1=yes, 0=no)	Average calories per day	antidepressant (1=yes, 0=no)
20210602_YoungSample06022021_01_07.RCC	1	BM001	1991-10-01	31	white	5	1	61	114	21.5378	138	24	126	23.8049	2	38	vaginal	63	1	0	0	0	0	1724.51	0
20210602_YoungSample06022021_01_08.RCC	1	BM002	1994-06-28	28	white	5	3	63	200	35.4245	225	25	202	35.7788	2	40	vaginal	20	1	1	0	0	0	1472.7	0
20210602_YoungSample06022021_01_09.RCC	1	BM003	1987-12-27	35	white	5	3	63	108	19.1293	128	20	128	22.6717	1	38	vaginal	4	1	1	1	0	0	1158.04	0
20210602_YoungSample06022021_01_11.RCC	1	BM005	1988-11-21	34	white	5	5	65	115	19.1349	140	25	116	19.3013	1	39	vaginal	130	0	1	0	0	0	990.802	0
20210602_YoungSample06022021_01_12.RCC	1	BM006	1985-10-21	37	white	5	1	61	190	35.8963	215	25	190	35.8963	2	39	c-sec	194	0	1	0	1	0	1788.37	0
20210603_YoungSample06032021_01_01.RCC	2	BM007	1993-06-02	29	multi-racial	5	6	66	150	24.208	178	28	159	25.6605	2	39	vaginal	71	1	1	0	0	0	2697.77	0
20210603_YoungSample06032021_01_03.RCC	2	BM009	1985-02-19	37	white	5	7	67	155	24.2738	183	28	164	25.6832	3	39	vaginal	183	1	1	0	0	0	2333.43	0
20210603_YoungSample06032021_01_04.RCC	2	BM011	1988-09-08	34	white	5	4	64	130	22.312	155	25	130	22.312	2	40	vaginal	63	1	1	0	0	0	1984.48	0
20210603_YoungSample06032021_01_05.RCC	2	BM012	1990-07-27	32	white	5	1	61	162	30.6063	196	34	173	32.6845	3	40	vaginal	181	1	0	0	0	0	3060.32	0
20210603_YoungSample06032021_01_06.RCC	2	BM013	1993-02-02	29	white	5	1	61	108	20.4042	136	28	117	22.1045	2	40	vaginal	158	1	0	0	0	0	1522.24	1
20210603_YoungSample06032021_01_07.RCC	2	BM014	1988-04-21	34	white	5	4	64	130	22.312	160	30	140	24.0283	3	39	vaginal	87	1	1	0	0	0	2981.36	0
20210603_YoungSample06032021_01_09.RCC	2	BM016	1981-01-16	41	white	5	4	64	115	19.7375	140	25	120	20.5957	2	37	c-sec	97	1	1	0	0	0	2237.56	1
20210603_YoungSample06032021_01_11.RCC	2	BM018	1984-04-28	38	white	5	8	68	230	34.9676	250	20	220	33.4472	2	40	vaginal	91	0	1	1	0	0	3755.49	1
20210603_YoungSample06032021_01_12.RCC	2	BM019	1990-06-26	32	white	5	7	67	122	19.1058	145	23	125	19.5756	2	39	vaginal	52	1	0	0	0	0	1957.45	0
20210604_YoungSample06042021_01_01.RCC	3	BM020	1994-08-28	28	white	5	7	67	135	21.1417	177	42	140	21.9247	1	39	vaginal	114	1	0	0	0	0	3632.2	0
20210604_YoungSample06042021_01_02.RCC	3	BM021	1978-06-04	44	white	5	4	64	118	20.2524	133	15	120	20.5957	2	40	vbac	175	1	0	1	0	0	3649.57	0
20210604_YoungSample06042021_01_05.RCC	3	BM024	1992-02-08	30	white	5	3	63	107	18.9521	138	31	123	21.7861	3	38	vaginal	47	1	0	0	0	0	2334.44	0
20210604_YoungSample06042021_01_06.RCC	3	BM026	1990-12-03	32	white	5	5	65	150	24.9586	170	20	170	28.2864	1	38	vaginal	26	1	0	0	0	0	1915.61	0
20210604_YoungSample06042021_01_07.RCC	3	BM027	1993-05-27	29	white	5	4	64	145	24.8865	190	45	170	29.1772	2	39	vaginal	117	1	1	0	0	0	2122.24	0
20210604_YoungSample06042021_01_08.RCC	3	BM028	1994-06-01	28	White	5	6	66	147	23.7238	173	26	163	26.306	2	39	vaginal	159	1	0	0	0	0	2966.41	1
20210604_YoungSample06042021_01_09.RCC	3	BM029	1997-04-04	25	white	5	3	63	125	22.1403	156	31	128	22.6717	1	40	vaginal	50	1	1	0	0	0	2245.01	0
20210909_YOUNG13_13_01.RCC	4-1	BM042	1990-08-06	32	White	5	5	65	144	23.9602	171	27	171	28.4528	1	33	vaginal	24	1	0	0	0	0	2811.36	1
20210909_Young_YOUNG_01.RCC	4-2	BM025	1991-12-11	31	White	5	3	63	139	24.6201	172	33	155	27.454	1	38	vaginal	26	0	0	0	0	1	2240.84	0
20210909_Young_YOUNG_04.RCC	4-2	BM033	1987-03-30	35	White	5	6	66	130	20.9803	165	35	147	23.7238	1	37	c-sec	71	1	1	0	0	0	2037.69	0
20210909_Young_YOUNG_05.RCC	4-2	BM034	1983-07-05	39	White	5	6	66	125	20.1733	144	19	125	20.1733	2	39	vaginal	71	0	1	0	1	0	2016.42	0
20210909_Young_YOUNG_06.RCC	4-2	BM035	1989-12-06	33	White	5	4	64	128	21.9688	170	42	148	25.4014	3	40	vaginal	67	1	1	0	0	0	2058.88	0
20210909_Young_YOUNG_07.RCC	4-2	BM036	1988-02-15	34	White	6	1	73	170	22.4263	200	30	185	24.4051	3	39	vaginal	24	1	0	0	0	0	3151.45	0
20210909_Young_YOUNG_09.RCC	4-2	BM038	1986-07-08	36	White	5	1	61	182	34.3848	203	21	190	35.8963	7	39	vaginal	140	1	0	0	0	1	2248.81	1
20210909_Young_YOUNG_11.RCC	4-2	BM040	1991-10-09	31	White	5	9	69	206	30.4176	221	15	200	29.5316	2	38	c-sec	61	1	1	0	0	0	NA	0
20210909_Young_YOUNG_12.RCC	4-2	BM041	1986-06-01	36	Asian	5	5	65	150	24.9586	184	34	173	28.7856	3	38	vaginal	3	1	1	1	0	0	4955.83	0
20211116_YOUNG-1_01_R010_10.RCC	5	BM043	1989-06-14	33	White	5	9	69	139	20.5245	169	30	140	20.6721	4	40	vaginal	24	1	1	0	0	0	1973.83	0
20211116_YOUNG-1_01_R011_11.RCC	5	BM044	1985-03-08	37	White	5	4	64	136	23.3418	175	39	141	24.2	3	40	vaginal	83	1	1	0	0	0	2160.29	1
20211116_YOUNG-1_01_R012_12.RCC	5	BM045	1991-03-21	31	White	5	2	62	125	22.8603	150	25	131	23.9576	2	39	vaginal	56	1	1	0	0	0	2415.62	0
20211116_YOUNG-1_01_R02_02.RCC	5	BM047	1991-09-29	31	White	5	9	69	145	21.4104	182	37	148	21.8534	2	40.5	vaginal	57	1	0	0	0	0	2701.17	1
20211116_YOUNG-1_01_R03_03.RCC	5	BM048	1992-11-27	30	Unknown or Not Reported	5	5	65	111	18.4693	146.8	35.8	133	22.1299	1	40	vaginal	65	1	0	0	0	0	2300.42	0
20211116_YOUNG-1_01_R04_04.RCC	5	BM049	1989-07-17	33	White	5	4	64	200	34.3262	235	35	204	35.0127	3	40	vaginal	55	1	1	0	0	0	2548.54	0
20211116_YOUNG-1_01_R05_05.RCC	5	BM050	1988-06-04	34	White	5	7	67	132	20.6719	165	33	141	22.0813	1	41	vaginal	41	1	1	0	0	0	2279.97	0
20211116_YOUNG-1_01_R06_06.RCC	5	BM051	1981-12-22	41	White	5	3	63	140	24.7972	178	38	144	25.5057	3	38	c-sec	29	1	0	0	0	0	2057.1	0
20211116_YOUNG-1_01_R07_07.RCC	5	BM053	1986-04-21	36	White	5	7	67	152	23.804	192	40	160	25.0568	NA	40	vaginal	13	1	0	0	0	0	2738.03	0
20211116_YOUNG-1_01_R08_08.RCC	5	BM056	1991-12-23	31	White	5	3	63	120	21.2547	165	45	138	24.4429	2	39	c-sec	37	1	0	0	0	NA	2896.78	0
20211117_Young2_01_R013_01.RCC	6	BM060	1995-05-31	27	White	5	9	69	130	19.1955	160	30	135	19.9338	2	39	vaginal	32	0	0	0	0	0	1078.73	0
20211117_Young2_01_R014_02.RCC	6	BM061	1994-07-20	28	White	5	7	67	135	21.1417	162	27	142.9	22.3789	2	39	vaginal	43	1	0	0	0	0	2544.83	0	?
20211117_Young2_01_R015_03.RCC	6	BM062	1985-04-09	37	White	5	5	65	219	36.4395	239	20	217.8	36.2399	3	39	vaginal	47	1	1	1	0	0	1745.69	0
20211117_Young2_01_R016_04.RCC	6	BM063	1986-11-06	36	White	5	9	69	155	22.887	193	38	178	26.2831	4	39	vaginal	18	1	0	0	0	0	2472.58	0
20211117_Young2_01_R017_05.RCC	6	BM065	1989-10-31	33	White	5	6	66	148	23.8852	178	30	161	25.9832	3	39	vaginal	23	1	0	1	0	0	1944.12	0
20211117_Young2_01_R018_06.RCC	6	BM066	1988-11-22	34	White	5	4	64	180	30.8936	207	27	190.7	32.73	3	39	c-sec	27	1	1	0	0	0	1944.12	0
20211117_Young2_01_R019_07.RCC	6	BM067	1990-12-07	32	Black or African American	4	6	54	143.3	34.5473	176.37	33.07	148	35.6804	1	39	vaginal	27	0	1	0	0	0	1440.06	0
20211117_Young2_01_R021_09.RCC	6	BM069	1997-02-12	25	white	5	6	66	240	38.7328	249	9	238	38.41	4	38	vaginal	27	1	0	0	0	0	2144.4	0
20211117_Young2_01_R022_10.RCC	6	BM070	1987-10-04	35	white	5	8	68	130	19.7643	180	50	170	25.8456	2	39	vaginal	6	1	0	0	0	0	1856.46	0
20211117_Young2_01_R023_11.RCC	6	BM071	1990-07-18	32	white	5	6	66	195	31.4704	217	22	206	33.2456	2	39	vaginal	18	1	1	0	1	0	2972.08	0
20211117_Young2_01_R024_12.RCC	6	BM073	1991-02-14	31	white	5	3	63	198	35.0703	217	19	203	35.9559	1	37	vaginal	13	1	1	1	0	0	1915.6	0
20211130_YOUNG_11_11_R25.RCC	7	BM074	1991-04-02	31	white	5	4	64	207.6	35.6306	212.6	5	187	32.095	1	39	vaginal	16	1	1	0	1	0	2464.71	0
20211130_YOUNG_11_12_R26.RCC	7	BM075	1988-09-22	34	white	5	6	66	125	20.1733	155	30	127	20.4961	3	41	vaginal	19	1	0	0	0	0	2308.82	0
20211202_Young3_01_10_BM14.RCC	8	BM052	1990-04-18	32	White	5	6	66	145	23.4011	186	41	167	26.9516	2	37	vaginal	41	1	1	0	0	0	2300.42	0
20211202_Young3_01_11_BM15.RCC	8	BM078	1990-03-15	32	white	5	8	68	135	20.5244	163	28	138	20.9805	2	39	vaginal	30	1	1	0	0	0	4371.17	0
20211202_Young3_01_12_BM16.RCC	8	BM082	1991-12-31	31	white	5	6	66	189	30.5021	220	31	186	30.0179	2	40	vaginal	16	1	0	0	0	0	4371.17	0
20211202_Young3_01_09_BM13.RCC	8	BM083	1991-04-02	31	white	5	9	69	155	22.887	193	38	157	23.1823	2	38	vaginal	16	1	1	0	0	0	2961.93	1
20211202_Young3_01_01_BM5.RCC	8	BM084	1990-04-11	32	white	5	1	61	165	31.1731	199	34	177	33.4402	3	40	vaginal	27	1	0	0	0	0	1858.97	0
20211202_Young3_01_02_BM6.RCC	8	BM086	1995-10-10	27	white	5	2	62	175	32.0044	185	10	165	30.1756	1	39	vaginal	25	0	1	1	1	1	2381.37	0
20211202_Young3_01_03_BM7.RCC	8	BM087	1989-11-23	33	white	5	2	62	134	24.5062	185	51	164	29.9927	2	41	c-sec	20	1	1	0	0	0	2609.57	0
20211202_Young3_01_05_BM9.RCC	8	BM089	1984-02-19	38	white	5	2	62	130	23.7747	168	38	130	23.7747	2	40	vaginal	24	1	0	1	0	0	2295.06	0
20211202_Young3_01_06_BM10.RCC	8	BM090	1992-04-06	30	white	5	6	66	126	20.3347	140	14	178	28.7	2	39	vaginal	28	1	1	0	0	0	3710.97	0
20211202_Young3_01_07_BM11.RCC	8	BM091	1991-09-09	31	white	6	0	72	245	33.2243	260	15	242.2	32.8446	2	39	vaginal	20	1	1	0	0	0	3472.08	0
20211202_Young_11_11_R27.RCC	9	BM076	1990-06-25	32	white	5	7	67	153	23.9606	187	34	164	25.6832	3	40	vaginal	19	1	0	1	0	0	2338.83	0
20211202_Young_11_12_R28.RCC	9	BM077	1990-03-11	32	Asian	5	6	66	140	22.5941	176	36	163	26.306	2	39	c-sec	21	1	0	0	0	0	NA	0
